# Supplementary material for: Biodegradable Active Packaging as an Alternative to Conventional Packaging: A Case Study with Chicken Fillets
Source: Foods. 2021 May 19;10(5):1126. doi: 10.3390/foods10051126 (PMC8161013; doi:10.3390/foods10051126)
Supplement: Supplementary file 1 [file foods-10-01126-s001.zip]

Archive with 1 entries (1 files):
- foods-1157606-supplementary.pdf
